# Supplementary material for: Indazole Derivatives Against Murine Cutaneous Leishmaniasis
Source: Pharmaceuticals (Basel). 2025 Jul 25;18(8):1107. doi: 10.3390/ph18081107 (PMC12389175; doi:10.3390/ph18081107)
Supplement: Supplementary file 1 [file pharmaceuticals-18-01107-s001.zip]

Archive with 1 entries (1 files):
- pharmaceuticals-3767973-supplementary.pdf
